# Supplementary material for: Anti-Inflammatory, Barrier Maintenance, and Gut Microbiome Modulation Effects of Saccharomyces cerevisiae QHNLD8L1 on DSS-Induced Ulcerative Colitis in Mice
Source: Int J Mol Sci. 2023 Apr 4;24(7):6721. doi: 10.3390/ijms24076721 (PMC10094816; doi:10.3390/ijms24076721)
Supplement: Supplementary file 1 [file ijms-24-06721-s001.zip]

Archive with 1 entries (1 files):
- ijms-2293700-supplementary.pdf
